# Supplementary material for: Comparative Genetic Analysis of the Promoters of the ATG16L1 and ATG5 Genes Associated with Sporadic Parkinson’s Disease
Source: Genes (Basel). 2023 Dec 2;14(12):2171. doi: 10.3390/genes14122171 (PMC10743014; doi:10.3390/genes14122171)
Supplement: Supplementary file 1 [file genes-14-02171-s001.zip]

Archive with 1 entries (1 files):
- genes-2700592-supplementary.pdf
